# Supplementary material for: Seroprevalence of Anti-SARS-CoV-2 IgG Antibodies in Tyrol, Austria: Updated Analysis Involving 22,607 Blood Donors Covering the Period October 2021 to April 2022
Source: Viruses. 2022 Aug 25;14(9):1877. doi: 10.3390/v14091877 (PMC9502884; doi:10.3390/v14091877)
Supplement: Supplementary file 1 [file viruses-14-01877-s001.zip]

Archive with 1 entries (1 files):
- viruses-1863174-supplementary.pdf
